# Supplementary material for: Lactylation of PKM2 Suppresses Inflammatory Metabolic Adaptation in Pro-inflammatory Macrophages
Source: Int J Biol Sci. 2022 Oct 24;18(16):6210–25. doi: 10.7150/ijbs.75434 (PMC9682528; doi:10.7150/ijbs.75434)
Supplement: Supplementary file 2 — Supplementary tables. [file ijbsv18p6210s2.xlsx]

## Sheet: Carboxyethyl(K)Sites
Proteins	Positions within proteins	Protein names	Gene names	Fasta headers	Localization prob	Score	Score for localization	Localization prob R2008-IP-CTRL	Score R2008-IP-CTRL	Localization prob R2008-IP-LA	Score R2008-IP-LA	Number of Carboxyethyl(K)	Amino acid	Sequence window	Modification window	Carboxyethyl(K) Probabilities	Carboxyethyl(K) Score diffs	Position in peptide	Charge	Mass error [ppm]	Identification type R2008-IP-CTRL	Identification type R2008-IP-LA	Intensity R2008-IP-CTRL	Intensity R2008-IP-LA	Best localization raw file	Best localization scan number	Best score raw file	Best score scan number
P52480	62	Pyruvate kinase PKM	Pkm	sp|P52480|KPYM_MOUSE Pyruvate kinase PKM OS=Mus musculus OX=10090 GN=Pkm PE=1 SV=4	0.923957	15.381	13.042	0.923957	15.381	0.77701	6.8953	1	K	IICTIGPASRSVEMLKEMIKSGMNVARLNFS	X;X;X;Phospho (STY);X;X;Oxidation (MKP);X;X;Methyl (KRDE);Phospho (STY);X;Methyl (KRDE);Oxidation (MKP);X;Acetyl (K);GlyGly (K);Carboxyethyl(K);Methyl (KRDE);Oxidation (MKP);X;Acetyl (K);Methyl (KRDE);Oxidation (MKP);Hex (K);Carboxyethyl(K);Phospho (STY);X;Oxidation (MKP);X;X;X;Methyl (KRDE);X;X;X;X	SVEMLK(0.924)EMIK(0.076)	SVEMLK(13.04)EMIK(-13.04)	6	2	0.29834	By MS/MS	By MS/MS	297220000	352990000	R2008-IP-CTRL	8060	R2008-IP-CTRL	5478
P52480	224	Pyruvate kinase PKM	Pkm	sp|P52480|KPYM_MOUSE Pyruvate kinase PKM OS=Mus musculus OX=10090 GN=Pkm PE=1 SV=4	0.576912	7.1117	7.1117			0.576912	7.1117	1	K	VNLPGAAVDLPAVSEKDIQDLKFGVEQDVDM	X;X;X;X;X;X;X;X;Methyl (KRDE);X;X;X;X;Phospho (STY);Methyl (KRDE);Methyl (KRDE);Oxidation (MKP);Hex (K);Carboxyethyl(K);Succinyl(K);Methyl (KRDE);X;X;Methyl (KRDE);X;Acetyl (K);Oxidation (MKP);X;X;X;X;X;X;X;Methyl (KRDE);Oxidation (MKP)	GVNLPGAAVDLPAVSEK(0.577)DIQDLK(0.423)	GVNLPGAAVDLPAVSEK(4.5)DIQDLK(-4.5)	17	3	1.5885		By MS/MS	0	28917000	R2008-IP-LA	13325	R2008-IP-LA	13325
P52480	188	Pyruvate kinase PKM	Pkm	sp|P52480|KPYM_MOUSE Pyruvate kinase PKM OS=Mus musculus OX=10090 GN=Pkm PE=1 SV=4	0.836139	8.2879	8.089			0.836139	8.2879	1;2	K	KIYVDDGLISLQVKEKGADFLVTEVENGGSL	GlyGly (K);Methyl (KRDE);Carboxyethyl(K);X;Phospho (STY);X;Methyl (KRDE);Methyl (KRDE);X;X;X;X;X;X;X;Oxidation (MKP);Hex (K);Methyl (KRDE);Hex (K);Carboxyethyl(K);Succinyl(K);X;X;Methyl (KRDE);X;X;X;Phospho (STY);Methyl (KRDE);X;X;X;X;X;Phospho (STY);X	EK(0.836)GADFLVTEVENGGSLGSK(0.582)K(0.582)	EK(7.54)GADFLVTEVENGGSLGSK(0)K(0)	2	3	3.4566		By MS/MS	0	12080000	R2008-IP-LA	14597	R2008-IP-LA	3184
P52480	337	Pyruvate kinase PKM	Pkm	sp|P52480|KPYM_MOUSE Pyruvate kinase PKM OS=Mus musculus OX=10090 GN=Pkm PE=1 SV=4	1	14.561	6.1034	1	6.1034	0.654517	14.561	1	K	KPVICATQMLESMIKKPRPTRAEGSDVANAV	GlyGly (K);Methyl (KRDE);Oxidation (MKP);Succinyl(K);Oxidation (MKP);X;X;X;X;Phospho (STY);X;Oxidation (MKP);X;Methyl (KRDE);X;Oxidation (MKP);X;Oxidation (MKP);Carboxyethyl(K);Succinyl(K);Carboxyethyl(K);Oxidation (MKP);X;X;X;X;X;Methyl (KRDE);X;X;Methyl (KRDE);X;X;X;X;X	PVICATQMLESMIK(1)K(1)	PVICATQMLESMIK(6.1)K(6.1)	15	2	0.31572	By matching	By MS/MS	1338100	10172000	R2008-IP-CTRL	12031	R2008-IP-LA	15150
P52480	151	Pyruvate kinase PKM	Pkm	sp|P52480|KPYM_MOUSE Pyruvate kinase PKM OS=Mus musculus OX=10090 GN=Pkm PE=1 SV=4	1	8.8629	8.8629	1	8.8629	0	NaN	1	K	KGATLKITLDNAYMEKCDENILWLDYKNICK	Methyl (KRDE);Hex (K);Carboxyethyl(K);Succinyl(K);X;X;Phospho (STY);X;Hex (K);X;Phospho (STY);X;Methyl (KRDE);X;X;Phospho (STY);Oxidation (MKP);Methyl (KRDE);Acetyl (K);Oxidation (MKP);Carboxyethyl(K);X;Methyl (KRDE);Methyl (KRDE);X;X;X;X;X;Methyl (KRDE);X;GlyGly (K);Oxidation (MKP);Hex (K);X;X;X;Acetyl (K);GlyGly (K);Methyl (KRDE);Carboxyethyl(K)	ITLDNAYMEK(1)	ITLDNAYMEK(8.86)	10	2	3.8779	By MS/MS	By matching	8043300	8303000	R2008-IP-CTRL	9833	R2008-IP-CTRL	9833
P52480	367	Pyruvate kinase PKM	Pkm	sp|P52480|KPYM_MOUSE Pyruvate kinase PKM OS=Mus musculus OX=10090 GN=Pkm PE=1 SV=4	1	8.1645	8.1645	0	NaN	1	8.1645	1	K	VLDGADCIMLSGETAKGDYPLEAVRMQHLIA	X;X;Methyl (KRDE);X;X;X;X;X;Oxidation (MKP);X;Phospho (STY);X;X;X;X;Acetyl (K);GlyGly (K);Oxidation (MKP);Carboxyethyl(K);X;X;X;Oxidation (MKP);X;Methyl (KRDE);X;X;Methyl (KRDE);Oxidation (MKP);X;X;X;X;X	AEGSDVANAVLDGADCIMLSGETAK(1)	AEGSDVANAVLDGADCIMLSGETAK(8.16)	25	3	1.8294	By matching	By MS/MS	5272500	8237000	R2008-IP-LA	14203	R2008-IP-LA	14203
P52480	125	Pyruvate kinase PKM	Pkm	sp|P52480|KPYM_MOUSE Pyruvate kinase PKM OS=Mus musculus OX=10090 GN=Pkm PE=1 SV=4	0.783183	11.055	11.055	0	NaN	0.783183	11.055	1	K	VALDTKGPEIRTGLIKGSGTAEVELKKGATL	X;X;X;Methyl (KRDE);Phospho (STY);Acetyl (K);Oxidation (MKP);Hex (K);Carboxyethyl(K);Succinyl(K);X;Oxidation (MKP);Methyl (KRDE);X;Methyl (KRDE);Phospho (STY);X;X;X;GlyGly (K);Carboxyethyl(K);Succinyl(K);X;Phospho (STY);X;Phospho (STY);X;Methyl (KRDE);X;Methyl (KRDE);X;Acetyl (K);GlyGly (K);Methyl (KRDE);Oxidation (MKP);Hex (K);Carboxyethyl(K);Acetyl (K);GlyGly (K);Methyl (KRDE);Carboxyethyl(K);S…	TGLIK(0.783)GSGTAEVELK(0.217)	TGLIK(8.87)GSGTAEVELK(-8.87)	5	3	0.060999	By matching	By MS/MS	1313100	7564100	R2008-IP-LA	4587	R2008-IP-LA	4587
P52480	433	Pyruvate kinase PKM	Pkm	sp|P52480|KPYM_MOUSE Pyruvate kinase PKM OS=Mus musculus OX=10090 GN=Pkm PE=1 SV=4	1	6.2405	6.2405	1	6.2405	0	NaN	1	K	EASFKCCSGAIIVLTKSGRSAHQVARYRPRA	Methyl (KRDE);X;X;X;Methyl (KRDE);Succinyl(K);X;X;Phospho (STY);X;X;X;X;X;X;Phospho (STY);Carboxyethyl(K);Succinyl(K);X;X;X;Phospho (STY);X;X;X;X;X;Methyl (KRDE);Phospho (STY);Methyl (KRDE);Oxidation (MKP);X;X	CCSGAIIVLTK(1)SGR	CCSGAIIVLTK(6.24)SGR	11	2	-2.3062	By MS/MS	By matching	7178700	6789000	R2008-IP-CTRL	5819	R2008-IP-CTRL	5819
P52480	166	Pyruvate kinase PKM	Pkm	sp|P52480|KPYM_MOUSE Pyruvate kinase PKM OS=Mus musculus OX=10090 GN=Pkm PE=1 SV=4	0.810253	6.3044	6.3044			0.810253	6.3044	1	K	KCDENILWLDYKNICKVVEVGSKIYVDDGLI	Acetyl (K);GlyGly (K);Oxidation (MKP);Hex (K);Carboxyethyl(K);X;Methyl (KRDE);Methyl (KRDE);X;X;X;X;X;Methyl (KRDE);X;GlyGly (K);Oxidation (MKP);Hex (K);X;X;X;Methyl (KRDE);Carboxyethyl(K);X;X;Methyl (KRDE);X;X;Phospho (STY);GlyGly (K);Methyl (KRDE);X;Phospho (STY);X;Methyl (KRDE);Methyl (KRDE);X;X;X	NICK(0.81)VVEVGSK(0.19)	NICK(6.3)VVEVGSK(-6.3)	4	2	-2.9766		By MS/MS	0	4696400	R2008-IP-LA	4995	R2008-IP-LA	4995
P52480	504	Pyruvate kinase PKM	Pkm	sp|P52480|KPYM_MOUSE Pyruvate kinase PKM OS=Mus musculus OX=10090 GN=Pkm PE=1 SV=4	0.5	6.5016	6.5016	0.5	6.5016	0	NaN	1	K	RVNLAMDVGKARGFFKKGDVVIVLTGWRPGS	X;X;X;X;X;Oxidation (MKP);Methyl (KRDE);X;X;Acetyl (K);GlyGly (K);Oxidation (MKP);X;X;X;X;X;Carboxyethyl(K);Succinyl(K);X;X;X;X;X;X;X;X;X;X;X;Oxidation (MKP);X;X	ARGFFK(0.5)K(0.5)	ARGFFK(0)K(0)	6	2	-0.48984	By MS/MS	By matching	3216500	3478400	R2008-IP-CTRL	10297	R2008-IP-CTRL	10297
P52480	505	Pyruvate kinase PKM	Pkm	sp|P52480|KPYM_MOUSE Pyruvate kinase PKM OS=Mus musculus OX=10090 GN=Pkm PE=1 SV=4	0.5	6.5016	6.5016	0.5	6.5016	0	NaN	1	K	VNLAMDVGKARGFFKKGDVVIVLTGWRPGSG	X;X;X;X;Oxidation (MKP);Methyl (KRDE);X;X;Acetyl (K);GlyGly (K);Oxidation (MKP);X;X;X;X;X;X;X;X;X;X;X;X;X;X;X;X;X;X;Oxidation (MKP);X;X;X	ARGFFK(0.5)K(0.5)	ARGFFK(0)K(0)	7	2	-0.48984	By MS/MS	By matching	3216500	3478400	R2008-IP-CTRL	10297	R2008-IP-CTRL	10297
P52480	311	Pyruvate kinase PKM	Pkm	sp|P52480|KPYM_MOUSE Pyruvate kinase PKM OS=Mus musculus OX=10090 GN=Pkm PE=1 SV=4	1	6.2405	6.2405	1	6.2405	0	NaN		K	DLGIEIPAEKVFLAQKMMIGRCNRAGKPVIC	X;X;X;X;X;X;Oxidation (MKP);X;Methyl (KRDE);GlyGly (K);Methyl (KRDE);Succinyl(K);X;X;X;X;X;Oxidation (MKP);Carboxyethyl(K);Oxidation (MKP);Oxidation (MKP);X;X;Methyl (KRDE);X;X;Methyl (KRDE);X;X;Acetyl (K);GlyGly (K);Methyl (KRDE);Oxidation (MKP);Hex (K);Succinyl(K);Oxidation (MKP);X;X;X	VFLAQK(1)MMIGRCNR	VFLAQK(6.24)MMIGRCNR	6	2	-3.4485	By matching	By matching	4036600	2933000	R2008-IP-CTRL	13856	R2008-IP-CTRL	13856
